# Supplementary material for: Prevalence of Antibiotic-Resistant E. coli Strains in a Local Farm and Packing Facilities of Honeydew Melon in Hermosillo, Sonora, Mexico
Source: Antibiotics (Basel). 2022 Dec 9;11(12):1789. doi: 10.3390/antibiotics11121789 (PMC9774811; doi:10.3390/antibiotics11121789)
Supplement: Supplementary file 1 [file antibiotics-11-01789-s001.zip]

Archive with 1 entries (1 files):
- antibiotics-2055853-supplementary.pdf
